# Supplementary material for: Prediction accuracies for growth and wood attributes of interior spruce in space using genotyping-by-sequencing
Source: BMC Genomics. 2015 May 9;16(1):370. doi: 10.1186/s12864-015-1597-y (PMC4424896; doi:10.1186/s12864-015-1597-y)
Supplement: Additional file 3: — Cross-site GS prediction accuracies for all studied combinations (GS prediction model, imputation method, and trait). [file 12864_2015_1597_MOESM3_ESM.xlsx]

## Sheet: Sheet1
					across sites
		Traits	GS model	MI-60%						KNN-60%						SVD-60%
				1 & 2		1 & 3		2 & 3		1 & 2		1 & 3		2 & 3		1 & 2		1 & 3		2 & 3
				1 --> 2	2 --> 1	1 --> 3	3 --> 1	2 --> 3	3 --> 2	1 --> 2	2 --> 1	1 --> 3	3 --> 1	2 --> 3	3 --> 2	1 --> 2	2 --> 1	1 --> 3	3 --> 1	2--> 3	3 --> 2
		HT	RR-BLUP	0.22±0.002	0.21±0.002	0.17±0.002	0.18±0.002	0.32±0.002	0.34±0.002	0.21±0.002	0.19±0.002	0.17±0.002	0.19±0.002	0.36±0.002	0.39±0.002	0.25±0.001	0.22±0.001	0.20±0.003	0.25±0.002	0.31±0.003	0.32±0.002
			GRR	0.19±0.003	0.20±0.004	0.15±0.005	0.17±0.006	0.28±0.007	0.29±0.006	0.18±0.005	0.17±0.005	0.16±0.005	0.18±0.005	0.33±0.007	0.34±0.006	0.23±0.003	0.21±0.003	0.19±0.004	0.25±0.003	0.30±0.004	0.30±0.006
		DBH	RR-BLUP	0.23±0.002	0.19±0.002	-0.01±0.002	-0.01±0.003	0.06±0.002	0.03±0.002	0.21±0.002	0.17±0.001	0.01±0.001	-0.01±0.002	0.06±0.002	0.03±0.002	0.20±0.002	0.18±0.002	0.03±0.002	0.04±0.002	0.06±0.002	0.01±0.002
			GRR	0.21±0.005	0.18±0.003	0.00±0.004	0.01±0.004	0.05±0.005	0.03±0.005	0.21±0.005	0.16±0.004	0.01±0.004	0.00±0.004	0.05±0.003	0.03±0.004	0.19±0.003	0.17±0.003	0.03±0.003	0.04±0.004	0.06±0.003	0.02±0.004
		VOL	RR-BLUP	0.18±0.001	0.15±0.001	0.00±0.002	-0.01±0.001	0.15±0.002	0.13±0.002	0.17±0.001	0.13±0.001	0.01±0.001	0.00±0.002	0.16±0.002	0.14±0.002	0.18±0.002	0.14±0.002	0.05±0.001	0.06±0.002	0.13±0.002	0.11±0.001
			GRR	0.17±0.005	0.14±0.004	0.00±0.004	0.00±0.004	0.14±0.005	0.12±0.004	0.15±0.004	0.14±0.005	0.01±0.004	0.00±0.003	0.15±0.005	0.13±0.005	0.17±0.004	0.14±0.003	0.04±0.002	0.06±0.003	0.13±0.003	0.11±0.003
		VDir	RR-BLUP	0.17±0.001	0.14±0.001	0.30±0.002	0.36±0.002	0.22±0.002	0.22±0.002	0.17±0.001	0.14±0.001	0.32±0.002	0.38±0.002	0.22±0.001	0.22±0.001	0.19±0.002	0.17±0.002	0.30±0.002	0.37±0.002	0.20±0.002	0.24±0.002
			GRR	0.17±0.005	0.12±0.004	0.28±0.004	0.34±0.004	0.21±0.006	0.19±0.004	0.17±0.005	0.14±0.005	0.30±0.003	0.37±0.003	0.22±0.004	0.21±0.003	0.19±0.003	0.17±0.004	0.30±0.003	0.35±0.003	0.18±0.003	0.24±0.004
		WDRes	RR-BLUP	0.13±0.001	0.20±0.002	0.13±0.002	0.13±0.001	0.27±0.002	0.21±0.001	0.16±0.002	0.23±0.002	0.14±0.002	0.14±0.001	0.29±0.002	0.24±0.001	0.14±0.003	0.21±0.003	0.11±0.002	0.16±0.002	0.28±0.002	0.19±0.002
			GRR	0.12±0.005	0.17±0.008	0.12±0.006	0.12±0.003	0.23±0.006	0.21±0.004	0.14±0.004	0.22±0.005	0.12±0.005	0.13±0.002	0.26±0.004	0.24±0.003	0.13±0.003	0.21±0.005	0.11±0.004	0.16±0.004	0.25±0.004	0.19±0.003
		WDX-ray	RR-BLUP	0.20±0.002	0.23±0.001	0.28±0.002	0.31±0.002	0.28±0.002	0.27±0.002	0.23±0.002	0.24±0.002	0.32±0.002	0.34±0.002	0.30±0.001	0.31±0.002	0.22±0.002	0.25±0.002	0.26±0.002	0.30±0.002	0.29±0.002	0.27±0.002
			GRR	0.19±0.005	0.21±0.005	0.27±0.004	0.29±0.005	0.26±0.007	0.27±0.004	0.22±0.004	0.22±0.004	0.30±0.005	0.32±0.004	0.29±0.003	0.29±0.005	0.21±0.003	0.24±0.004	0.26±0.003	0.30±0.003	0.29±0.004	0.26±0.003
		MoEd	RR-BLUP	0.16±0.001	0.15±0.002	0.28±0.001	0.35±0.002	0.20±0.002	0.20±0.002	0.16±0.001	0.14±0.001	0.31±0.001	0.38±0.002	0.20±0.001	0.21±0.002	0.18±0.002	0.16±0.002	0.29±0.002	0.36±0.001	0.18±0.002	0.23±0.001
			GRR	0.16±0.003	0.14±0.004	0.27±0.004	0.33±0.006	0.19±0.005	0.18±0.005	0.16±0.003	0.15±0.003	0.29±0.004	0.36±0.005	0.20±0.003	0.22±0.004	0.17±0.003	0.16±0.004	0.28±0.003	0.34±0.004	0.17±0.003	0.22±0.004
		Traits	GS model	MI-30%						EM-30%
				1 & 2		1 & 3		2 & 3		1 & 2		1 & 3		2 & 3
				1 --> 2	2--> 1	1 --> 3	3 --> 1	2 --> 3	3 --> 2	1 --> 2	2 --> 1	1--> 3	3 --> 1	2 --> 3	3 --> 2
		HT	RR-BLUP	0.20±0.001	0.18±0.002	0.14±0.002	0.15±0.002	0.30±0.002	0.34±0.003	0.21±0.002	0.19±0.002	0.14±0.003	0.16±0.002	0.32±0.002	0.37±0.002
			GRR	0.17±0.004	0.13±0.008	0.13±0.005	0.14±0.007	0.27±0.006	0.28±0.008	0.20±0.004	0.16±0.005	0.14±0.004	0.13±0.004	0.30±0.005	0.31±0.008
		DBH	RR-BLUP	0.19±0.002	0.20±0.002	0.03±0.003	-0.02±0.003	0.04±0.002	0.04±0.002	0.18±0.002	0.19±0.002	0.03±0.002	-0.02±0.002	0.04±0.002	0.06±0.003
			GRR	0.19±0.003	0.17±0.007	0.03±0.004	0.01±0.006	0.03±0.005	0.03±0.004	0.18±0.003	0.18±0.003	0.03±0.003	0.00±0.004	0.03±0.005	0.05±0.003
		VOL	RR-BLUP	0.16±0.002	0.15±0.002	0.02±0.002	-0.03±0.003	0.12±0.003	0.14±0.003	0.16±0.002	0.15±0.002	0.02±0.002	-0.02±0.003	0.13±0.001	0.16±0.002
			GRR	0.16±0.003	0.13±0.004	0.02±0.004	0.02±0.004	0.11±0.004	0.10±0.005	0.16±0.003	0.13±0.003	0.02±0.004	0.01±0.005	0.13±0.003	0.15±0.004
		VDir	RR-BLUP	0.13±0.002	0.14±0.002	0.26±0.002	0.31±0.002	0.18±0.002	0.19±0.002	0.13±0.002	0.15±0.002	0.28±0.002	0.34±0.002	0.17±0.002	0.19±0.002
			GRR	0.11±0.004	0.14±0.003	0.24±0.003	0.28±0.004	0.17±0.004	0.15±0.005	0.12±0.004	0.14±0.005	0.26±0.010	0.29±0.004	0.16±0.003	0.14±0.003
		WDRes	RR-BLUP	0.08±0.002	0.12±0.003	0.11±0.002	0.12±0.002	0.25±0.002	0.19±0.002	0.10±0.002	0.13±0.002	0.12±0.002	0.13±0.003	0.26±0.002	0.20±0.002
			GRR	0.09±0.004	0.10±0.004	0.09±0.004	0.11±0.004	0.20±0.005	0.18±0.005	0.10±0.003	0.12±0.005	0.11±0.004	0.12±0.004	0.21±0.005	0.19±0.003
		WDX-ray	RR-BLUP	0.17±0.003	0.19±0.003	0.24±0.002	0.26±0.002	0.25±0.002	0.23±0.003	0.17±0.003	0.19±0.003	0.25±0.002	0.27±0.002	0.25±0.002	0.22±0.002
			GRR	0.17±0.004	0.13±0.010	0.24±0.003	0.26±0.003	0.19±0.008	0.23±0.004	0.17±0.003	0.18±0.004	0.25±0.004	0.27±0.003	0.24±0.008	0.22±0.003
		MoEd	RR-BLUP	0.10±0.002	0.13±0.002	0.25±0.002	0.30±0.002	0.17±0.002	0.17±0.003	0.11±0.002	0.14±0.002	0.26±0.002	0.32±0.002	0.16±0.002	0.17±0.003
			GRR	0.09±0.003	0.13±0.003	0.23±0.003	0.25±0.004	0.17±0.004	0.11±0.005	0.09±0.003	0.13±0.004	0.25±0.004	0.26±0.004	0.15±0.004	0.12±0.007
